# Supplementary material for: Two new cave rnicolous genera of Julidae (Diplopoda, Julida), with notes on the tribe Brachyiulini and on julid subanal hooks and anchors
Source: Zookeys. 2011 Jun 30;(114):1–14. doi: 10.3897/zookeys.114.1490 (PMC3130342; doi:10.3897/zookeys.114.1490)
Supplement: XML Treatment for Mammamia profuga [file zookeys.114.1490-treatment2.xml]

<!DOCTYPE tp:taxon-treatment
  PUBLIC "-//TaxonX//DTD Taxonomic Treatment Publishing DTD v0 20100105//EN" "tax-treatment-NSO.dtd">
<tp:taxon-treatment xmlns:tp="http://www.plazi.org/taxpub"><tp:treatment-meta><mixed-citation publication-type="journal"><person-group><name><surname>Akkari</surname><given-names>Nesrine</given-names></name><name><surname>Stoev</surname><given-names>Pavel</given-names></name><name><surname>Enghoff</surname><given-names>Henrik</given-names></name></person-group><article-title>Two new cave rnicolous genera of Julidae  (Diplopoda, Julida), with notes on the tribe Brachyiulini and on julid subanal hooks and anchors</article-title><source>Zookeys</source><day>30</day><month>6</month><year>2011</year><volume>2011</volume><issue>114</issue><fpage>1</fpage><lpage>14</lpage><pub-id pub-id-type="doi">10.3897/zookeys.114.1490</pub-id></mixed-citation></tp:treatment-meta><tp:nomenclature><tp:taxon-name>
                            <tp:taxon-name-part taxon-name-part-type="genus">Mammamia</tp:taxon-name-part>
                            <tp:taxon-name-part taxon-name-part-type="species">profuga</tp:taxon-name-part>
                            <object-id xmlns:xlink="http://www.w3.org/1999/xlink" xlink:type="simple">urn:lsid:zoobank.org:act:C319EC4E-FB69-4756-B1CE-609ACDE9F347</object-id>
                            <object-id xmlns:xlink="http://www.w3.org/1999/xlink" xlink:type="simple">http://species-id.net/wiki/Mammamia_profuga</object-id>
                        </tp:taxon-name><tp:taxon-status xmlns:xlink="http://www.w3.org/1999/xlink" xlink:type="simple">sp. n.</tp:taxon-status><xref ref-type="fig" rid="F1">Figs 1</xref><xref ref-type="fig" rid="F2">–8</xref></tp:nomenclature><tp:treatment-sec sec-type="Material examined"><title>Material examined.</title><p> Holotype: adult ♂ (broken into head and 6 body parts), Italy, Taranto, Grotta della Cava, iii.1964, P. Parenzan leg. (Natural History Museum of Denmark, Zoological Museum, University of Copenhagen – ZMUC).</p></tp:treatment-sec><tp:treatment-sec sec-type="Description of locality"><title>Description of locality.</title><p> The new species was collected in a cave in Taranto Province (south-eastern Italy). P. Parenzan (1984, in a letter to HE) wrote that the cave where the species have been collected was subsequently destroyed.</p></tp:treatment-sec><tp:treatment-sec sec-type="Etymology"><title>Etymology.</title><p>‘profuga’ in Latin means homeless; the name emphasizes the destroyed type locality of the species.</p></tp:treatment-sec><tp:treatment-sec sec-type="General description"><title>General description</title><p> (all measurements in mm). Body uniformly pale yellowish, approximately 26 mm in length, vertical body diameter (height, H) 1.5, length/height ratio 17. Head: ocelli absent, frontal setae and setal sockets missing; gnathochilarium with 2 setae in apical parts of the stipites and with a seta on each lamella lingualis; 4 supralabral setae and a row of <italic>ca</italic> 12 labral setae; mandibular stipital lobes not expanded in males;<!--PageBreak--> antennal length <italic>ca</italic> 1.5×H. Body with 51 podous + 2 apodous rings and telson; striation moderately dense; setae apparently missing, probably broken off; legs yellowish, their length <italic>ca</italic> 1.5×H. Male first leg-pair reduced and hook-shaped. Telson blunt, preanal ring without projection, with at least 5 long setae; subanal scale with 2 long setae; anal valves pilose.
                        </p></tp:treatment-sec><tp:treatment-sec sec-type="Gonopods"><title>Gonopods.</title><p>Anterior gonopod (promerite, <italic>p</italic>) slightly longer than posterior gonopod (<xref ref-type="fig" rid="F1">Figs 1, 2</xref>, <xref ref-type="fig" rid="F2">4</xref>); broad at base, abruptly narrowing at about 1/4 of its height, then gradually broadening distally to form a spatula-like process (<xref ref-type="fig" rid="F1">Figs 1, 2</xref>, <xref ref-type="fig" rid="F2">5</xref>); apically blunt and mesally with a quite high ridge (<italic>r</italic>) (<xref ref-type="fig" rid="F2">Fig. 5</xref>). Flagellum (<italic>f</italic>) (<xref ref-type="fig" rid="F1">Figs 1</xref>, <xref ref-type="fig" rid="F2">4</xref>) moderately long, falcate, emerging from the promerite’s base, its tip reaching about 2/3 the height of the posterior gonopod. Posterior gonopod: Opisthomerite (<italic>o</italic>) (<xref ref-type="fig" rid="F1">Figs 1</xref>−<xref ref-type="fig" rid="F2">4</xref>, <xref ref-type="fig" rid="F2">6−8</xref>) broadest at base, gently tapering up to about 3/4 of its height, then abruptly narrowing and curving anterolaterad; mesally with a wide furrow (<xref ref-type="fig" rid="F1">Figs 1, 2</xref>, <italic>fu</italic>) running along its length; apex resembling a fish-tail, with two processes (<italic>a</italic>, <italic>b</italic>) pointing in opposite directions (<xref ref-type="fig" rid="F1">Figs 1</xref>−<xref ref-type="fig" rid="F2">4, 6−8</xref>) connected by a thin, marginally serrated lamella (<italic>l</italic>) bearing several small spines on the surface (<xref ref-type="fig" rid="F1">Figs 2</xref>−<xref ref-type="fig" rid="F2">4</xref>). Mesomerital process (<italic>mt</italic>) (<xref ref-type="fig" rid="F1">Figs 1−3</xref>, <xref ref-type="fig" rid="F2">4, 6−8</xref>) emerging from the anterior side of the opisthomerite, mostly lodged in the opisthomerital furrow, broad at base, narrowing at about midlength, thereafter becoming very slender and bent, apical margin gently serrated.
                        </p><fig id="F1" position="float" orientation="portrait"><label>Figures 1−3.</label><caption><p><italic><tp:taxon-name>Mammamia profuga</tp:taxon-name></italic> gen. n., sp. n., gonopods: <bold>1</bold> right gonopod, mesal view <bold>2</bold> right gonopod, lateral view <bold>3</bold> left posterior gonopod, anterior view. Abbreviations: <italic>a</italic>, <italic>b</italic>: opisthomerital processes <italic>a</italic> and <italic>b</italic>, <italic>f</italic>: flagellum, <italic>fu</italic>: furrow, <italic>l</italic>: lamella, <italic>mt</italic>: mesomerital process, <italic>o</italic>: opisthomerite, <italic>p</italic>: promerite.</p></caption><graphic xmlns:xlink="http://www.w3.org/1999/xlink" xlink:href="ZooKeys-114-001-g001.jpg" position="float" orientation="portrait" xlink:type="simple"/></fig><fig id="F2" position="float" orientation="portrait"><label>Figures 4−8.</label><caption><p><italic><tp:taxon-name>Mammamia profuga</tp:taxon-name></italic> gen. n., sp. n., gonopods: <bold>4</bold> right gonopod, mesal view <bold>5</bold> left promerite, posterior view <bold>6</bold> left posterior gonopod, lateral view <bold>7</bold> left posterior gonopod, postero-lateral view <bold>8</bold> left posterior gonopod, posterior view. Abbreviations: <italic>a</italic>, <italic>b</italic>: opisthomerital processes <italic>a</italic> and <italic>b</italic>, <italic>f</italic>: flagellum, <italic>fu</italic>: furrow, <italic>l</italic>: lamella, <italic>mt</italic>: mesomerital process, <italic>o</italic>: opisthomerite, <italic>p</italic>: promerite, <italic>r</italic>: ridge. Scale bar: 0.1 mm.</p></caption><graphic xmlns:xlink="http://www.w3.org/1999/xlink" xlink:href="ZooKeys-114-001-g002.jpg" position="float" orientation="portrait" xlink:type="simple"/></fig></tp:treatment-sec></tp:taxon-treatment>
