# Supplementary material for: Two new cave rnicolous genera of Julidae (Diplopoda, Julida), with notes on the tribe Brachyiulini and on julid subanal hooks and anchors
Source: Zookeys. 2011 Jun 30;(114):1–14. doi: 10.3897/zookeys.114.1490 (PMC3130342; doi:10.3897/zookeys.114.1490)
Supplement: XML Treatment for Titanophyllum [file zookeys.114.1490-treatment3.xml]

<!DOCTYPE tp:taxon-treatment
  PUBLIC "-//TaxonX//DTD Taxonomic Treatment Publishing DTD v0 20100105//EN" "tax-treatment-NSO.dtd">
<tp:taxon-treatment xmlns:tp="http://www.plazi.org/taxpub"><tp:treatment-meta><mixed-citation publication-type="journal"><person-group><name><surname>Akkari</surname><given-names>Nesrine</given-names></name><name><surname>Stoev</surname><given-names>Pavel</given-names></name><name><surname>Enghoff</surname><given-names>Henrik</given-names></name></person-group><article-title>Two new cave rnicolous genera of Julidae  (Diplopoda, Julida), with notes on the tribe Brachyiulini and on julid subanal hooks and anchors</article-title><source>Zookeys</source><day>30</day><month>6</month><year>2011</year><volume>2011</volume><issue>114</issue><fpage>1</fpage><lpage>14</lpage><pub-id pub-id-type="doi">10.3897/zookeys.114.1490</pub-id></mixed-citation></tp:treatment-meta><tp:nomenclature><tp:taxon-name>
                            <tp:taxon-name-part taxon-name-part-type="genus">Titanophyllum</tp:taxon-name-part>
                            <object-id xmlns:xlink="http://www.w3.org/1999/xlink" xlink:type="simple">urn:lsid:zoobank.org:act:C09ADA27-45ED-49E0-A2CB-1457D0CDF629</object-id>
                            <object-id xmlns:xlink="http://www.w3.org/1999/xlink" xlink:type="simple">http://species-id.net/wiki/Titanophyllum</object-id>
                        </tp:taxon-name><tp:taxon-status xmlns:xlink="http://www.w3.org/1999/xlink" xlink:type="simple">gen. n.</tp:taxon-status></tp:nomenclature><tp:treatment-sec sec-type="Diagnosis"><title>Diagnosis.</title><p> Differs from all other genera of <tp:taxon-name>Brachyiulini</tp:taxon-name> by lacking ocelli and by having a rather simple, apically incised promerite devoid of any filamentous processes or apical appendages, and a simple unipartite posterior gonopod with a proximal lobe laterally and a subbasal fold and a groove mesally, the latter ending in a subapical opening.</p></tp:treatment-sec><tp:treatment-sec sec-type="Etymology"><title>Etymology.</title><p>The name combines the type locality, Titanospilia (the cave of Titans) and the suffix – <italic>phyllum</italic> – referring to the simple, leaf-shaped posterior gonopods. Gender neuter.
                        </p></tp:treatment-sec></tp:taxon-treatment>
