# Supplementary material for: Two new cave rnicolous genera of Julidae (Diplopoda, Julida), with notes on the tribe Brachyiulini and on julid subanal hooks and anchors
Source: Zookeys. 2011 Jun 30;(114):1–14. doi: 10.3897/zookeys.114.1490 (PMC3130342; doi:10.3897/zookeys.114.1490)
Supplement: XML Treatment for Titanophyllum spiliarum [file zookeys.114.1490-treatment4.xml]

<!DOCTYPE tp:taxon-treatment
  PUBLIC "-//TaxonX//DTD Taxonomic Treatment Publishing DTD v0 20100105//EN" "tax-treatment-NSO.dtd">
<tp:taxon-treatment xmlns:tp="http://www.plazi.org/taxpub"><tp:treatment-meta><mixed-citation publication-type="journal"><person-group><name><surname>Akkari</surname><given-names>Nesrine</given-names></name><name><surname>Stoev</surname><given-names>Pavel</given-names></name><name><surname>Enghoff</surname><given-names>Henrik</given-names></name></person-group><article-title>Two new cave rnicolous genera of Julidae  (Diplopoda, Julida), with notes on the tribe Brachyiulini and on julid subanal hooks and anchors</article-title><source>Zookeys</source><day>30</day><month>6</month><year>2011</year><volume>2011</volume><issue>114</issue><fpage>1</fpage><lpage>14</lpage><pub-id pub-id-type="doi">10.3897/zookeys.114.1490</pub-id></mixed-citation></tp:treatment-meta><tp:nomenclature><tp:taxon-name>
                            <tp:taxon-name-part taxon-name-part-type="genus">Titanophyllum</tp:taxon-name-part>
                            <tp:taxon-name-part taxon-name-part-type="species">spiliarum</tp:taxon-name-part>
                            <object-id xmlns:xlink="http://www.w3.org/1999/xlink" xlink:type="simple">urn:lsid:zoobank.org:act:C4B8738C-470F-4F54-A4F4-B69741C20EF4</object-id>
                            <object-id xmlns:xlink="http://www.w3.org/1999/xlink" xlink:type="simple">http://species-id.net/wiki/Titanophyllum_spiliarum</object-id>
                        </tp:taxon-name><tp:taxon-status xmlns:xlink="http://www.w3.org/1999/xlink" xlink:type="simple">sp. n.</tp:taxon-status><xref ref-type="fig" rid="F3">Figs 9</xref><xref ref-type="fig" rid="F4">10</xref><xref ref-type="fig" rid="F5">−14</xref></tp:nomenclature><tp:treatment-sec sec-type="Material examined"><title>Material examined.</title><p>Holotype: adult ♂, Greece, Magnesia, Othris Mts., village of Kofi, Titanospilia (Cave of Titans), 13.VII.2003, P. Beron leg. (National Museum of Natural History Sofia − NMNHS); Paratypes: 4 ♂♂, 5 ♀♀, same locality, date and collector (ZMUC); 12 adult ♂♂, 11 adult ♀♀, 2 subadult ♂♂, 2 subadult ♀♀, same locality, date and collector (NMNHS).</p></tp:treatment-sec><tp:treatment-sec sec-type="Description of locality"><title>Description of locality.</title><p> Titanospilia is an approximately 100 m long vertical cave composed of a single voluminous hall. All material was collected at the bottom of the shaft (P. Beron, pers. comm.).</p></tp:treatment-sec><tp:treatment-sec sec-type="Etymology"><title>Etymology.</title><p> The names means “of caves” in Greek and emphasizes the troglomorphic character of the species.</p></tp:treatment-sec><tp:treatment-sec sec-type="Description"><title>General description.</title><p> (all measurements in mm). Body uniformly pale to yellowish, legs brownish, metazonites with a slightly darker posterior band; length: 17.3−33.5 mm, vertical body diameter (height, H) 1–1.2 (♂) and 1–1.4 (♀); length/height ratio 16 (♂). Head: ocelli absent (<xref ref-type="fig" rid="F3">Fig. 9</xref>); frons with 2 setae; gnathochilarium with 3 setae in apical part of each stipites, and with a long seta on each lamella lingualis; 4 supralabral setae and a row of <italic>ca</italic> 8 labral setae; mandibular stipites not expanded; male first leg-pair reduced and hook-shaped; antennal length about 1.6×H. Body rings with more or less dense striation and a whorl of moderately dense long setae; 50–61 (♂) and 47–54 (♀) podous rings, 1–2 apodous rings + telson. Defense glands visible as dark spots opening on the suture. Length of legs <italic>ca</italic> 0.83×H. Preanal ring dorsally only slightly protruding beyond anal margin; subanal scale with a small hook pointing anteriad (<xref ref-type="fig" rid="F5">Fig. 14</xref>); anal valves pilose, with long setae. Male 7th body ring with well developed ventral lobes.
                        </p></tp:treatment-sec><tp:treatment-sec sec-type="Gonopods"><title>Gonopods.</title><p>Gonopods protruding from the 7th body ring. Anterior gonopod (promerite, <italic>p</italic>) much shorter than posterior gonopod (<xref ref-type="fig" rid="F4">Figs 10, 11</xref>), uniformly broad along its length, slightly expanded at midlength; apex incised, with a lower angular<!--PageBreak--><!--PageBreak--> process mesally and a higher triangular one laterally (<xref ref-type="fig" rid="F4">Fig. 11</xref>). Posterior side of promerite at middle with a quite high, semitriangular ridge (<italic>r</italic>) pointing postero-laterad (<xref ref-type="fig" rid="F4">Fig. 11</xref>). Flagellum (<italic>f</italic>) (<xref ref-type="fig" rid="F4">Figs 10, 11</xref>) moderately long, falcate, pointing ventrad, emerging from the base of ridge.
                        </p><p>Posterior gonopod (<xref ref-type="fig" rid="F4">Figs 12, 13</xref>) unipartite, long, broad at base and midlength, gradually tapering distally; with a proximal lobe (<italic>lo</italic>) laterally (<xref ref-type="fig" rid="F4">Fig. 12</xref>) and a subbasal fold (<italic>fo</italic>) mesally (<xref ref-type="fig" rid="F4">Fig. 10</xref>), the latter giving rise to a mesal groove (<italic>g</italic>) running proximal and distal (<xref ref-type="fig" rid="F4">Figs 10, 13</xref>) and ending in a subapical opening (<italic>op</italic>) (<xref ref-type="fig" rid="F4">Fig. 12</xref>). Gonopodal apex (<italic>t</italic>) with a pointed tip (<xref ref-type="fig" rid="F4">Figs 12, 13</xref>).
                        </p><fig id="F3" position="float" orientation="portrait"><label>Figure 9.</label><caption><p><italic><tp:taxon-name>Titanophyllum spiliarum</tp:taxon-name></italic> gen. n., sp. n., habitus. Scale bar: 2mm.</p></caption><graphic xmlns:xlink="http://www.w3.org/1999/xlink" xlink:href="ZooKeys-114-001-g003.jpg" position="float" orientation="portrait" xlink:type="simple"/></fig><fig id="F4" position="float" orientation="portrait"><label>Figures 10−13.</label><caption><p><italic><tp:taxon-name>Titanophyllum spiliarum</tp:taxon-name></italic> gen. n., sp. n., gonopods: <bold>10</bold> right gonopod, mesal view <bold>11</bold> left promerite, posterior view <bold>12</bold> right posterior gonopod, lateral view <bold>13</bold> close up of the tip of posterior gonopods, mesal view. Abbreviations: <italic>f</italic>: flagellum, <italic>fo</italic>: fold, <italic>g</italic>: groove, <italic>lo</italic>: lobe, <italic>op</italic>: opening, <italic>p</italic>: promerite, <italic>r</italic>: ridge, <italic>t</italic>: tip.</p></caption><graphic xmlns:xlink="http://www.w3.org/1999/xlink" xlink:href="ZooKeys-114-001-g004.jpg" position="float" orientation="portrait" xlink:type="simple"/></fig></tp:treatment-sec><tp:treatment-sec><!--Section generated to contain objects referenced in tp:taxon-treatment.--><fig id="F5" position="float" orientation="portrait"><label>Figures 14−17.</label><caption><p>Hooks in julids: <bold>14</bold> <italic><tp:taxon-name>Titanophyllum spiliarum</tp:taxon-name></italic> <bold>15</bold> <italic><tp:taxon-name>Unciger transsilvanicus</tp:taxon-name></italic> (ZMUC) <bold>16</bold> <italic><tp:taxon-name>Syrioiulus</tp:taxon-name></italic> sp., Crete (ZMUC) <bold>17</bold> <italic><tp:taxon-name>Syrioiulus andreevi</tp:taxon-name></italic> (paratype, National Museum of Natural History, Sofia).</p></caption><graphic xmlns:xlink="http://www.w3.org/1999/xlink" xlink:href="ZooKeys-114-001-g005.jpg" position="float" orientation="portrait" xlink:type="simple"/></fig></tp:treatment-sec></tp:taxon-treatment>
